# Supplementary material for: mTOR Signaling in BDNF-Treated Guinea Pigs after Ototoxic Deafening
Source: Biomedicines. 2022 Nov 15;10(11):2935. doi: 10.3390/biomedicines10112935 (PMC9687683; doi:10.3390/biomedicines10112935)
Supplement: Supplementary file 1 [file biomedicines-10-02935-s001.zip]

Archive with 2 entries (2 files):
- original western blot bands.pdf
- Supplementary video 1.mp4
